# Supplementary material for: Genome-Wide Association Study (GWAS) for Identifying SNPs and Genes Related to Phosphate-Induced Phenotypic Traits in Tomato (Solanum lycopersicum L.)
Source: Plants (Basel). 2024 Feb 5;13(3):457. doi: 10.3390/plants13030457 (PMC10857258; doi:10.3390/plants13030457)
Supplement: Supplementary file 1 [file plants-13-00457-s001.zip]

Archive with 1 entries (1 files):
- plants-2809770-supplementary.pdf
